# Supplementary material for: Assessing Locomotive Syndrome Through Instrumented Five-Time Sit-to-Stand Test and Machine Learning
Source: Sensors (Basel). 2024 Dec 3;24(23):7727. doi: 10.3390/s24237727 (PMC11645027; doi:10.3390/s24237727)
Supplement: Supplementary file 1 [file sensors-24-07727-s001.zip]

Archive with 1 entries (1 files):
- sensors-3234401-supplementary.xlsx
