# Supplementary material for: Assessing Locomotive Syndrome Through Instrumented Five-Time Sit-to-Stand Test and Machine Learning
Source: Sensors (Basel). 2024 Dec 3;24(23):7727. doi: 10.3390/s24237727 (PMC11645027; doi:10.3390/s24237727)
Supplement: Supplementary file 1 [file sensors-24-07727-s001.zip › sensors-3234401-supplementary.xlsx]

## Sheet: Sheet 1
Feature	Description
Test Duration	Duration of the FTSTS
Max Acc_X	Maximum acceleration in ML axis in FTSTS
Max Acc_Y	Maximum acceleration in AP axis in FTSTS
Max Acc_Z	Maximum acceleration in SI axis in FTSTS
Max Resultant	Maximum resultant acceleration in FTSTS
Range Acc_X	Range of acceleration in ML axis in FTSTS
Range Acc_Y	Range of acceleration in AP axis in FTSTS
Range Acc_Z	Range of acceleration in SI axis in FTSTS
Range Resultant	Range of resultant acceleration in FTSTS
RMS Acc_X	RMS of acceleration in ML axis in FTSTS
RMS Acc_Y	RMS of acceleration in AP axis in FTSTS
RMS Acc_Z	RMS of acceleration in SI axis in FTSTS
RMS Resultant	RMS of resultant acceleration in FTSTS
A_Max	Maximum value of resultant acceleration magnitude
Acc_X JERK	Jerk of acceleration in ML axis in FTSTS
Acc_Y JERK	Jerk of acceleration in AP axis in FTSTS
Acc_Z JERK	Jerk of acceleration in SI axis in FTSTS
Resultant JERK	Jerk of resultant acceleration in FTSTS
Acc_X TotalPower	Total power of acceleration in ML axis in FTSTS
Acc_Y TotalPower	Total power of acceleration in AP axis in FTSTS
Acc_Z TotalPower	Total power of acceleration in SI axis in FTSTS
Resultant TotalPower	Total power of resultant acceleration in FTSTS
Acc_X F50	SEF50% of acceleration in ML axis in FTSTS
Acc_Y F50	SEF50% of acceleration in AP axis in FTSTS
Acc_Z F50	SEF50% of acceleration in SI axis in FTSTS
Resultant F50	SEF50% of resultant acceleration in FTSTS
Acc_X F95	SEF95% of acceleration in ML axis in FTSTS
Acc_Y F95	SEF95% of acceleration in AP axis in FTSTS
Acc_Z F95	SEF95% of acceleration in SI axis in FTSTS
Resultant F95	SEF95% of resultant acceleration in FTSTS
Mean SiSt Duration	Average SiSt duration across 5 repetitions of SiSt
CV SiSt Duration	Coefficient of variance of SiSt duration across 5 repetitions of SiSt
Mean StSi Duration	Average StSi duration across 5 repetitions of StSi
CV StSi Duration	Coefficient of variance of StSi duration across 5 repetitions of StSi
Mean SSS Duration	Average SSS duration across 5 repetitions of SSS
CV SSS Duration	Coefficient of variance of SSS duration across 5 repetitions of SSS
Mean SiSt Acc_X Max	Average maximum acceleration in ML axis across 5 repetitions of SiSt
CV SiSt Acc_X Max	Coefficient of variance of maximum acceleration in ML axis across 5 repetitions of SiSt
Mean SiSt Acc_Y Max	Average maximum acceleration in AP axis across 5 repetitions of SiSt
CV SiSt Acc_Y Max	Coefficient of variance of maximum acceleration in AP axis across 5 repetitions of SiSt
Mean SiSt Acc_Z Max	Average maximum acceleration in SI axis across 5 repetitions of SiSt
CV SiSt Acc_Z Max	Coefficient of variance of maximum acceleration in AP axis across 5 repetitions of SiSt
Mean StSi Acc_X Max	Average maximum acceleration in ML axis across 5 repetitions of StSi
CV StSi Acc_X Max	Coefficient of variance of maximum acceleration in ML axis across 5 repetitions of StSi
Mean StSi Acc_Y Max	Average maximum acceleration in AP axis across 5 repetitions of StSi
CV StSi Acc_Y Max	Coefficient of variance of maximum acceleration in AP axis across 5 repetitions of StSi
Mean StSi Acc_Z Max	Average maximum acceleration in SI axis across 5 repetitions of StSi
CV StSi Acc_Z Max	Coefficient of variance of maximum acceleration in AP axis across 5 repetitions of StSi
Mean SSS Acc_X Max	Average maximum acceleration in ML axis across 5 repetitions of SSS
CV SSS Acc_X Max	Coefficient of variance of maximum acceleration in ML axis across 5 repetitions of SSS
Mean SSS Acc_Y Max	Average maximum acceleration in AP axis across 5 repetitions of SSS
CV SSS Acc_Y Max	Coefficient of variance of maximum acceleration in AP axis across 5 repetitions of SSS
Mean SSS Acc_Z Max	Average maximum acceleration in SI axis across 5 repetitions of SSS
CV SSS Acc_Z Max	Coefficient of variance of maximum acceleration in AP axis across 5 repetitions of SSS
Mean SiSt Acc_X Range	Average range of acceleration in ML axis across 5 repetitions of SiSt
CV SiSt Acc_X Range	Coefficient of variance of range of acceleration in ML axis across 5 repetitions of SiSt
Mean SiSt Acc_Y Range	Average range of acceleration in AP axis across 5 repetitions of SiSt
CV SiSt Acc_Y Range	Coefficient of variance of range of acceleration in AP axis across 5 repetitions of SiSt
Mean SiSt Acc_Z Range	Average range of acceleration in SI axis across 5 repetitions of SiSt
CV SiSt Acc_Z Range	Coefficient of variance of range of acceleration in AP axis across 5 repetitions of SiSt
Mean StSi Acc_X Range	Average range of acceleration in ML axis across 5 repetitions of StSi
CV StSi Acc_X Range	Coefficient of variance of range of acceleration in ML axis across 5 repetitions of StSi
Mean StSi Acc_Y Range	Average range of acceleration in AP axis across 5 repetitions of StSi
CV StSi Acc_Y Range	Coefficient of variance of range of acceleration in AP axis across 5 repetitions of StSi
Mean StSi Acc_Z Range	Average range of acceleration in SI axis across 5 repetitions of StSi
CV StSi Acc_Z Range	Coefficient of variance of range of acceleration in AP axis across 5 repetitions of StSi
Mean SSS Acc_X Range	Average range of acceleration in ML axis across 5 repetitions of SSS
CV SSS Acc_X Range	Coefficient of variance of range of acceleration in ML axis across 5 repetitions of SSS
Mean SSS Acc_Y Range	Average range of acceleration in AP axis across 5 repetitions of SSS
CV SSS Acc_Y Range	Coefficient of variance of range of acceleration in AP axis across 5 repetitions of SSS
Mean SSS Acc_Z Range	Average range of acceleration in SI axis across 5 repetitions of SSS
CV SSS Acc_Z Range	Coefficient of variance of range of acceleration in AP axis across 5 repetitions of SSS
Mean SiSt Acc_X RMS	Average RMS acceleration in ML axis across 5 repetitions of SiSt
CV SiSt Acc_X RMS	Coefficient of variance of RMS acceleration in ML axis across 5 repetitions of SiSt
Mean SiSt Acc_Y RMS	Average RMS acceleration in AP axis across 5 repetitions of SiSt
CV SiSt Acc_Y RMS	Coefficient of variance of RMS acceleration in AP axis across 5 repetitions of SiSt
Mean SiSt Acc_Z RMS	Average RMS acceleration in SI axis across 5 repetitions of SiSt
CV SiSt Acc_Z RMS	Coefficient of variance of RMS acceleration in SI axis across 5 repetitions of SiSt
Mean StSi Acc_X RMS	Average RMS acceleration in ML axis across 5 repetitions of StSi
CV StSi Acc_X RMS	Coefficient of variance of RMS acceleration in ML axis across 5 repetitions of StSi
Mean StSi Acc_Y RMS	Average RMS acceleration in AP axis across 5 repetitions of StSi
CV StSi Acc_Y RMS	Coefficient of variance of RMS acceleration in AP axis across 5 repetitions of StSi
Mean StSi Acc_Z RMS	Average RMS acceleration in SI axis across 5 repetitions of StSi
CV StSi Acc_Z RMS	Coefficient of variance of RMS acceleration in SI axis across 5 repetitions of StSi
Mean SSS Acc_X RMS	Average RMS acceleration in ML axis across 5 repetitions of SSS
CV SSS Acc_X RMS	Coefficient of variance of RMS acceleration in ML axis across 5 repetitions of SSS
Mean SSS Acc_Y RMS	Average RMS acceleration in AP axis across 5 repetitions of SSS
CV SSS Acc_Y RMS	Coefficient of variance of RMS acceleration in AP axis across 5 repetitions of SSS
Mean SSS Acc_Z RMS	Average RMS acceleration in SI axis across 5 repetitions of SSS
CV SSS Acc_Z RMS	Coefficient of variance of RMS acceleration in SI axis across 5 repetitions of SSS
Mean SiSt Acc_X JERK	Average Jerk of acceleration in ML axis across 5 repetitions of SiSt
CV SiSt Acc_X JERK	Coefficient of variance Jerk of acceleration in ML axis across 5 repetitions of SiSt
Mean SiSt Acc_Y JERK	Average Jerk of acceleration in SP axis across 5 repetitions of SiSt
CV SiSt Acc_Y JERK	Coefficient of variance Jerk of acceleration in AP axis across 5 repetitions of SiSt
Mean SiSt Acc_Z JERK	Average Jerk of acceleration in SI axis across 5 repetitions of SiSt
CV SiSt Acc_Z JERK	Coefficient of variance Jerk of acceleration in SIaxis across 5 repetitions of SiSt
Mean StSi Acc_X JERK	Average Jerk of acceleration in ML axis across 5 repetitions of StSi
CV StSi Acc_X JERK	Coefficient of variance Jerk of acceleration in ML axis across 5 repetitions of StSi
Mean StSi Acc_Y JERK	Average Jerk of acceleration in SP axis across 5 repetitions of StSi
CV StSi Acc_Y JERK	Coefficient of variance Jerk of acceleration in AP axis across 5 repetitions of StSi
Mean StSi Acc_Z JERK	Average Jerk of acceleration in SI axis across 5 repetitions of StSi
CV StSi Acc_Z JERK	Coefficient of variance Jerk of acceleration in SIaxis across 5 repetitions of StSi
Mean SSS Acc_X JERK	Average Jerk of acceleration in ML axis across 5 repetitions of SSS
CV SSS Acc_X JERK	Coefficient of variance Jerk of acceleration in ML axis across 5 repetitions of SSS
Mean SSS Acc_Y JERK	Average Jerk of acceleration in SP axis across 5 repetitions of SSS
CV SSS Acc_Y JERK	Coefficient of variance Jerk of acceleration in AP axis across 5 repetitions of SSS
Mean SSS Acc_Z JERK	Average Jerk of acceleration in SI axis across 5 repetitions of SSS
CV SSS Acc_Z JERK	Coefficient of variance Jerk of acceleration in SI axis across 5 repetitions of SSS
Mean SiSt Acc_X F50	Average SEF50% of acceleration in ML axis across 5 repetitions of SiSt
CV SiSt Acc_X F50	Coefficient of variance SEF50% of acceleration in ML axis across 5 repetitions of SiSt
Mean SiSt Acc_Y F50	Average SEF50% of acceleration in AP axis across 5 repetitions of SiSt
CV SiSt Acc_Y F50	Coefficient of variance SEF50% of acceleration in AP axis across 5 repetitions of SiSt
Mean SiSt Acc_Z F50	Average SEF50% of acceleration in SI axis across 5 repetitions of SiSt
CV SiSt Acc_Z F50	Coefficient of variance SEF50% of acceleration in SI axis across 5 repetitions of SiSt
Mean StSi Acc_X F50	Average SEF50% of acceleration in ML axis across 5 repetitions of StSi
CV StSi Acc_X F50	Coefficient of variance SEF50% of acceleration in ML axis across 5 repetitions of StSi
Mean StSi Acc_Y F50	Average SEF50% of acceleration in AP axis across 5 repetitions of StSi
CV StSi Acc_Y F50	Coefficient of variance SEF50% of acceleration in AP axis across 5 repetitions of StSi
Mean StSi Acc_Z F50	Average SEF50% of acceleration in SI axis across 5 repetitions of StSi
CV StSi Acc_Z F50	Coefficient of variance SEF50% of acceleration in SI axis across 5 repetitions of StSi
Mean SSS Acc_X F50	Average SEF50% of acceleration in ML axis across 5 repetitions of SSS
CV SSS Acc_X F50	Coefficient of variance SEF50% of acceleration in ML axis across 5 repetitions of SSS
Mean SSS Acc_Y F50	Average SEF50% of acceleration in AP axis across 5 repetitions of SSS
CV SSS Acc_Y F50	Coefficient of variance SEF50% of acceleration in AP axis across 5 repetitions of SSS
Mean SSS Acc_Z F50	Average SEF50% of acceleration in SI axis across 5 repetitions of SSS
CV SSS Acc_Z F50	Coefficient of variance SEF50% of acceleration in SI axis across 5 repetitions of SSS
Mean SiSt Acc_X F95	Average SEF95% of acceleration in ML axis across 5 repetitions of SiSt
CV SiSt Acc_X F95	Coefficient of variance SEF95% of acceleration in ML axis across 5 repetitions of SiSt
Mean SiSt Acc_Y F95	Average SEF95% of acceleration in AP axis across 5 repetitions of SiSt
CV SiSt Acc_Y F95	Coefficient of variance SEF95% of acceleration in AP axis across 5 repetitions of SiSt
Mean SiSt Acc_Z F95	Average SEF95% of acceleration in SI axis across 5 repetitions of SiSt
CV SiSt Acc_Z F95	Coefficient of variance SEF95% of acceleration in SI axis across 5 repetitions of SiSt
Mean StSi Acc_X F95	Average SEF95% of acceleration in ML axis across 5 repetitions of StSi
CV StSi Acc_X F95	Coefficient of variance SEF95% of acceleration in ML axis across 5 repetitions of StSi
Mean StSi Acc_Y F95	Average SEF95% of acceleration in AP axis across 5 repetitions of StSi
CV StSi Acc_Y F95	Coefficient of variance SEF95% of acceleration in AP axis across 5 repetitions of StSi
Mean StSi Acc_Z F95	Average SEF95% of acceleration in SI axis across 5 repetitions of StSi
CV StSi Acc_Z F95	Coefficient of variance SEF95% of acceleration in SI axis across 5 repetitions of StSi
Mean SSS Acc_X F95	Average SEF95% of acceleration in ML axis across 5 repetitions of SSS
CV SSS Acc_X F95	Coefficient of variance SEF95% of acceleration in ML axis across 5 repetitions of SSS
Mean SSS Acc_Y F95	Average SEF95% of acceleration in AP axis across 5 repetitions of SSS
CV SSS Acc_Y F95	Coefficient of variance SEF95% of acceleration in AP axis across 5 repetitions of SSS
Mean SSS Acc_Z F95	Average SEF95% of acceleration in SI axis across 5 repetitions of SSS
CV SSS Acc_Z F95	Coefficient of variance SEF95% of acceleration in SI axis across 5 repetitions of SSS
